# Supplementary material for: Long‐Term Outcome of Complex Regional Pain Syndrome versus Limb Pain of Other Origin: Results From a Telephone Survey With up to 5‐year Follow‐Up
Source: Pain Res Manag. 2026 Jan 21;2026:4722836. doi: 10.1155/prm/4722836 (PMC12823771; doi:10.1155/prm/4722836)
Supplement: Supplementary file 1 — Supporting Information Additional supporting information can be found online in the Supporting Information section. [file PRM-2026-4722836-s001.zip]

Archive with 3 entries (3 files):
- Arslan2025_CRPSNeuralgiaNLP_Supplementary.docx
- Arslan2025_SupplementaryTables_updated.docx
- Supplement_Questionnaires.pdf
